# Supplementary material for: Elevation of Hyaluronan Synthase by Magnesium Supplementation Mediated through the Activation of GSK3 and CREB in Human Keratinocyte-Derived HaCaT Cells
Source: Int J Mol Sci. 2021 Dec 22;23(1):71. doi: 10.3390/ijms23010071 (PMC8744730; doi:10.3390/ijms23010071)
Supplement: Supplementary file 1 [file ijms-23-00071-s001.zip]

Archive with 1 entries (1 files):
- ijms-1526156-supplementary.pdf
